# Supplementary material for: Evaluation of the Stability of Newborn Hospital Parenteral Nutrition Solutions
Source: Pharmaceutics. 2024 Feb 23;16(3):316. doi: 10.3390/pharmaceutics16030316 (PMC10975575; doi:10.3390/pharmaceutics16030316)
Supplement: Supplementary file 1 [file pharmaceutics-16-00316-s001.zip]

Archive with 1 entries (1 files):
- pharmaceutics-2813562-supplementary.pdf
